# Supplementary material for: Dynamically Reconfigurable XNOR/IMP Logic Based on Dual-Mechanism Operation in an Electrically Tunable Two-Dimensional Heterojunction
Source: Nanomaterials (Basel). 2026 Mar 9;16(5):335. doi: 10.3390/nano16050335 (PMC12986355; doi:10.3390/nano16050335)
Supplement: Supplementary file 1 [file nanomaterials-16-00335-s001.zip]

Archive with 1 entries (1 files):
- nanomaterials-4126934-supplementary.pdf
